# Supplementary material for: Integrating Computational and Experimental Methods for the Rational Ecodesign and Synthesis of Functionalized Safe and Sustainable Biobased Oligoesters
Source: Polymers (Basel). 2025 Sep 19;17(18):2537. doi: 10.3390/polym17182537 (PMC12473331; doi:10.3390/polym17182537)
Supplement: Supplementary file 1 [file polymers-17-02537-s001.zip]

Archive with 1 entries (1 files):
- new_ESI_polymers-3845901_.pdf
